# Supplementary material for: Immortalization of American miniature horse-derived fibroblast by cell cycle regulator with normal karyotype
Source: PeerJ. 2024 Jan 26;12:e16832. doi: 10.7717/peerj.16832 (PMC10823992; doi:10.7717/peerj.16832)
Supplement: Supplemental Information 2 — Sequence was read by M13 Foward primer. [file peerj-12-16832-s002.fasta]

>1-PREMIX Length=460
NNNNNNNNNNNNNNNTGCTTAGCCCTAAACTAAAATAGCTTACCACAACAAAGCTATTCGCCAGAGTACTACTAGCAACAGCCTAAAACTCAAAGGACTTGGCGGTGCTTTACATCCCTCTAGAGGAGCCTGTTCCATAATCGATAAACCCCGATAAACCCCACCATCCCTTGCTAATTCAGCCTATATACCGCCATCTTCAGCAAACCCTAAACAAGGTACCGAAGTAAGCACAAATATCCAACATAAAAACGTTAGGTCAAGGTGTAGCCCATGGGATGGAGAGAAATGGGCTACATTTTCTACCCTAAGAACAAGAACTTTAACCCGGACGAAAGTCTCCATGAAACTGGAGACTAAAGGAGGATTTAGCAGTAAATTAAGAATAGAGAGCTTAATTGAATCAGGCCATGAAGCGCGCACACACCGCCCGTCACCCTCGGTCATANNTGTTTCNNNN
