# Supplementary material for: Immortalization of American miniature horse-derived fibroblast by cell cycle regulator with normal karyotype
Source: PeerJ. 2024 Jan 26;12:e16832. doi: 10.7717/peerj.16832 (PMC10823992; doi:10.7717/peerj.16832)
Supplement: Supplemental Information 4 — Doubling time assay of primary, K4D, K4DT, SV40T and TERT cells derived from miniature horse#1 and #2. [file peerj-12-16832-s004.csv]

miniature horse #1						miniature horse #2
	Primary	K4D	K4DT	SV40T	TERT		Primary	K4D	K4DT	SV40T	TERT
	29	21.2	21.3	20.5	26		29	21.2	21.3	20.5	26
	32	20.5	20.6	19.5	25		32	20.5	20.6	19.5	25
	33	22.3	22.2	20.2	28		33	22.3	22.2	20.2	28
	34	21.2	21.6	19.8	30		34	21.2	21.6	19.8	30
	33	21.3	21.5	19.9	30		34	21	21.5	20	30.1
	32	22.1	21.4	19.8	31		33	21.1	21.5	19.9	29.5
