# Supplementary material for: Immortalization of American miniature horse-derived fibroblast by cell cycle regulator with normal karyotype
Source: PeerJ. 2024 Jan 26;12:e16832. doi: 10.7717/peerj.16832 (PMC10823992; doi:10.7717/peerj.16832)
Supplement: Supplemental Information 5 — BrdU incorporation assay of primary, K4D, K4DT, SV40T and TERT cells derived from miniature horse#1 and #2. [file peerj-12-16832-s005.csv]

miniature horse #1						miniature horse #2
	Primary	K4D	K4DT	SV40T	TERT		Primary	K4D	K4DT	SV40T	TERT
	3	22	32	33	10		2	21	22	30	12
	2	25	25	32	5		3	22	23	31	15
	5	24	22	28	8		3	22	24	32	11
	1	22	26	27	10		3	23	24	33	13
	2	22	26	28	11		4	24	25	30	10
	3	22	24	28	10		5	25	23	34	9
