# Supplementary material for: Immortalization of American miniature horse-derived fibroblast by cell cycle regulator with normal karyotype
Source: PeerJ. 2024 Jan 26;12:e16832. doi: 10.7717/peerj.16832 (PMC10823992; doi:10.7717/peerj.16832)
Supplement: Supplemental Information 6 — SA-Gal assay of primary, K4D, K4DT, SV40T and TERT cells derived from miniature horse#1 and #2. [file peerj-12-16832-s006.csv]

miniature horse #1						miniature horse #2
	Primary	K4D	K4DT	SV40T	TERT		Primary	K4D	K4DT	SV40T	TERT
	5	0	0	0	6		4	0	0	0	10
	11	0	0	0	11		10	0	0	0	12
	8	0	0	0	10		12	0	0	0	9
	13	0	0	0	13		9	0	0	0	11
