# Supplementary material for: Immortalization of American miniature horse-derived fibroblast by cell cycle regulator with normal karyotype
Source: PeerJ. 2024 Jan 26;12:e16832. doi: 10.7717/peerj.16832 (PMC10823992; doi:10.7717/peerj.16832)
Supplement: Supplemental Information 7 — Intracellular ATP assay of primary, K4D, K4DT, SV40T and TERT cells derived from miniature horse#1 and #2. [file peerj-12-16832-s007.csv]

wt	K4D	K4DT	SV40T	TERT
120000	167076	187587	132507.2	187587
129990.1	107327	147512	193863.6	123565
134250	133183	123565	197690.1	107327
114500	148568	123564.2	187898	134250
114923	133592	122365	195356	112546
123658	142365	168654	112354	124351
