# Supplementary material for: Immortalization of American miniature horse-derived fibroblast by cell cycle regulator with normal karyotype
Source: PeerJ. 2024 Jan 26;12:e16832. doi: 10.7717/peerj.16832 (PMC10823992; doi:10.7717/peerj.16832)
Supplement: Supplemental Information 8 — Number of gamma-H2AX foci/cell of primary, K4D, K4DT, SV40T and TERT cells derived from miniature horse #1 and #2. [file peerj-12-16832-s008.csv]

gamma-H2AX foci/cell
	miniature horse#1						miniature horse#2
	Primary	K4D	K4DT	SV40T	TERT		Primary	K4D	K4DT	SV40T	TERT
	6	8	9	12	8		5	7	5	6	5
	8	9	5	11	6		3	7	3	11	3
	12	10	6	9	5		5	5	1	4	7
	5	11	8	10	9		4	8	9	5	7
	11	8	11	15	4		3	6	5	9	8
	2	4	5	19	5		8	1	4	12	9
	11	7	9	11	3		11	2	6	15	11
	8	6	8	0	2		2	3	5	15	5
	9	8	7	3	5		5	5	7	17	6
	7	7	8	9	5		9	4	8	22	10
	8	8	9	11	7		4	5	9	14	5
	7	9	6	12	5		5	4	4	12	7
	4	4	7	13	3		5	6	6	13	7
	5	8	7	11	10
