# Supplementary material for: Immortalization of American miniature horse-derived fibroblast by cell cycle regulator with normal karyotype
Source: PeerJ. 2024 Jan 26;12:e16832. doi: 10.7717/peerj.16832 (PMC10823992; doi:10.7717/peerj.16832)
Supplement: Supplemental Information 9 — Telomerase activity assay of primary, K4D, K4DT, SV40T and TERT cells derived from miniature horse#1 and #2. [file peerj-12-16832-s009.csv]

wt	K4D	K4DT	SV40T	TERT
0.1	0	0.5	0	0.33
0	0.2	0.36	0.1	0.25
0.01	0.05	0.4	0	0.6
0	0.2	0.6	0	0.4
0	0.1	0.5	0	0.33
0	0	0.6	0	0.28
