# Supplementary material for: Immortalization of American miniature horse-derived fibroblast by cell cycle regulator with normal karyotype
Source: PeerJ. 2024 Jan 26;12:e16832. doi: 10.7717/peerj.16832 (PMC10823992; doi:10.7717/peerj.16832)
Supplement: Supplemental Information 10 — The frequency of chromosome number of K4D, K4DT, SV40T and TERT cells derived from miniature horse#1 and #2. [file peerj-12-16832-s010.csv]

miniature horse#1							miniature horse#2
	Primary	K4D	K4DT	SV40T	TERT		Primary	K4D	K4DT	SV40T	TERT
	64	64	64	77	64		64	64	64	81	64
	65	65	64	86	64		65	65	64	72	64
	64	64	65	81	64		64	63	65	75	66
	66	64	65	80	65		66	64	64	66	67
	65	64	64	72	65		65	64	64	68	65
	64	64	63	69	64		64	64	63	70	65
	60	66	63	72	63		64	66	63	71	63
	63	63	64	77	64		64	63	64	77	64
	64	64	64	76	64		63	64	64	77	64
	65	63	65	78	66		62	63	65	78	65
	65	62	64	77	67		64	62	64	79	67
	64	64	64	78	64		63	64	64	78	64
	64	64	64	79	64		63	64	64	79	64
	63	64	62	82	62		64	65	62	81	67
	64	65	63	88	63		64	65	63	81	70
	64	64	64	81	63		64	64	64	81	71
	64	64	65	76	64		64	64	65	76	70
	64	64	64	77	64		64	64	64	77	64
	64	64	65	75	64		64	64	64	78	64
	63	64	64	72	65		63	63	64	82	65
	65	64	64	71	64		65	64	64	85	64
